# Supplementary material for: Small and Large Extracellular Vesicles Derived from Pleural Mesothelioma Cell Lines Offer Biomarker Potential
Source: Cancers (Basel). 2023 Apr 18;15(8):2364. doi: 10.3390/cancers15082364 (PMC10136721; doi:10.3390/cancers15082364)
Supplement: Supplementary file 1 [file cancers-15-02364-s001.zip]

Archive with 3 entries (3 files):
- cancers-2227141 supplementary table.pdf
- cancers-2227141-supplementary figure.pdf
- Supplementary file S1_WB uncropped images_v2.pdf
